# Supplementary material for: Music emotion representation based on non-negative matrix factorization algorithm and user label information
Source: PeerJ Comput Sci. 2023 Sep 25;9:e1590. doi: 10.7717/peerj-cs.1590 (PMC10557512; doi:10.7717/peerj-cs.1590)
Supplement: Supplemental Information 1 [file peerj-cs-09-1590-s001.zip]

Archive with 19 entries (19 files):
- code/anchors.py
- code/annoter.py
- code/bhtsne.py
- code/common.py
- code/config.py
- code/config.txt
- code/data.py
- code/experiments.py
- code/fastRecover.py
- code/generators.py
- code/gram_schmidt_stable.py
- code/helper_functions.py
- code/main.py
- code/measure.py
- code/methods.py
- code/prepare.py
- code/Q_matrix.py
- code/random_projection.py
- code/visualize.py
