# Supplementary material for: Music emotion representation based on non-negative matrix factorization algorithm and user label information
Source: PeerJ Comput Sci. 2023 Sep 25;9:e1590. doi: 10.7717/peerj-cs.1590 (PMC10557512; doi:10.7717/peerj-cs.1590)
Supplement: Supplemental Information 1 [file peerj-cs-09-1590-s001.zip › code/annoter.py]

import math

import pylab
import matplotlib


class AnnoteFinder:
  """
  callback for matplotlib to display an annotation when points are clicked on.  The
  point which is closest to the click and within xtol and ytol is identified.
    
  Register this function like this:
    
  scatter(xdata, ydata)
  af = AnnoteFinder(xdata, ydata, annotes)
  connect('button_press_event', af)
  """

  def __init__(self, xdata, ydata, annotes, axis=None, xtol=None, ytol=None):
    self.data = zip(xdata, ydata, annotes)
    if xtol is None:
      xtol = ((max(xdata) - min(xdata))/float(len(xdata)))/2
    if ytol is None:
      ytol = ((max(ydata) - min(ydata))/float(len(ydata)))/2
    self.xtol = xtol
    self.ytol = ytol
    if axis is None:
      self.axis = pylab.gca()
    else:
      self.axis= axis
    self.drawnAnnotations = {}
    self.links = []

  def distance(self, x1, x2, y1, y2):
    """
    return the distance between two points
    """
    return math.hypot(x1 - x2, y1 - y2)

  def __call__(self, event):
    if event.inaxes:
      clickX = event.xdata
      clickY = event.ydata
      if self.axis is None or self.axis==event.inaxes:
        annotes = []
        for x,y,a in self.data:
          if  clickX-self.xtol < x < clickX+self.xtol and  clickY-self.ytol < y < clickY+self.ytol :
            annotes.append((self.distance(x,clickX,y,clickY),x,y, a) )
        if annotes:
          annotes.sort()
          distance, x, y, annote = annotes[0]
          self.drawAnnote(event.inaxes, x, y, annote)
          for l in self.links:
            l.drawSpecificAnnote(annote)

  def drawAnnote(self, axis, x, y, annote):
    """
    Draw the annotation on the plot
    """
    if (x,y) in self.drawnAnnotations:
      markers = self.drawnAnnotations[(x,y)]
      for m in markers:
        m.set_visible(not m.get_visible())
      self.axis.figure.canvas.draw()
    else:
      t = axis.text(x,y, "(%3.2f, %3.2f) - %s"%(x,y,annote), )
      m = axis.scatter([x],[y], marker='d', c='r', zorder=-100)
      self.drawnAnnotations[(x,y)] =(t,m)
      self.axis.figure.canvas.draw()

  def drawSpecificAnnote(self, annote):
    annotesToDraw = [(x,y,a) for x,y,a in self.data if a==annote]
    for x,y,a in annotesToDraw:
      self.drawAnnote(self.axis, x, y, a)
