# Supplementary material for: Music emotion representation based on non-negative matrix factorization algorithm and user label information
Source: PeerJ Comput Sci. 2023 Sep 25;9:e1590. doi: 10.7717/peerj-cs.1590 (PMC10557512; doi:10.7717/peerj-cs.1590)
Supplement: Supplemental Information 1 [file peerj-cs-09-1590-s001.zip › code/bhtsne.py]

#!/usr/bin/env python


from argparse import ArgumentParser, FileType
from os.path import abspath, dirname, isfile, join as path_join
from shutil import rmtree
from struct import calcsize, pack, unpack
from subprocess import Popen
from sys import stderr, stdin, stdout
from tempfile import mkdtemp

### Constants
BH_TSNE_BIN_PATH = path_join(dirname(__file__), 'bh_tsne')
assert isfile(BH_TSNE_BIN_PATH), ('Unable to find the bh_tsne binary in the '
    'same directory as this script, have you forgotten to compile it?: {}'
    ).format(BH_TSNE_BIN_PATH)
# Default hyper-parameter values from van der Maaten (2013)
DEFAULT_NO_DIMS = 2
DEFAULT_PERPLEXITY = 30.0
DEFAULT_THETA = 0.5
EMPTY_SEED = -1

###

def _argparse():
    argparse = ArgumentParser('bh_tsne Python wrapper')
    argparse.add_argument('-d', '--no_dims', type=int,
                          default=DEFAULT_NO_DIMS)
    argparse.add_argument('-p', '--perplexity', type=float,
            default=DEFAULT_PERPLEXITY)
    # 0.0 for theta is equivalent to vanilla t-SNE
    argparse.add_argument('-t', '--theta', type=float, default=DEFAULT_THETA)
    argparse.add_argument('-r', '--randseed', type=int, default=EMPTY_SEED)
    
    argparse.add_argument('-v', '--verbose', action='store_true')
    argparse.add_argument('-i', '--input', type=FileType('r'), default=stdin)
    argparse.add_argument('-o', '--output', type=FileType('w'),
            default=stdout)
    return argparse


class TmpDir:
    def __enter__(self):
        self._tmp_dir_path = mkdtemp()
        return self._tmp_dir_path

    def __exit__(self, type, value, traceback):
        rmtree(self._tmp_dir_path)


def _read_unpack(fmt, fh):
    return unpack(fmt, fh.read(calcsize(fmt)))

def bh_tsne(samples, no_dims=DEFAULT_NO_DIMS, perplexity=DEFAULT_PERPLEXITY, theta=DEFAULT_THETA, randseed=EMPTY_SEED,
        verbose=False):
    # Assume that the dimensionality of the first sample is representative for
    #   the whole batch
    sample_dim = len(samples[0])
    sample_count = len(samples)

    # bh_tsne works with fixed input and output paths, give it a temporary
    #   directory to work in so we don't clutter the filesystem
    with TmpDir() as tmp_dir_path:
        # Note: The binary format used by bh_tsne is roughly the same as for
        #   vanilla tsne
        with open(path_join(tmp_dir_path, 'data.dat'), 'wb') as data_file:
            # Write the bh_tsne header
            data_file.write(pack('iiddi', sample_count, sample_dim, theta, perplexity, no_dims))
            # Then write the data
            for sample in samples:
                data_file.write(pack('{}d'.format(len(sample)), *sample))
            # Write random seed if specified
            if randseed != EMPTY_SEED:
                data_file.write(pack('i', randseed))

        # Call bh_tsne and let it do its thing
        with open('/dev/null', 'w') as dev_null:
            bh_tsne_p = Popen((abspath(BH_TSNE_BIN_PATH), ), cwd=tmp_dir_path,
                    # bh_tsne is very noisy on stdout, tell it to use stderr
                    #   if it is to print any output
                    stdout=stderr if verbose else dev_null)
            bh_tsne_p.wait()
            assert not bh_tsne_p.returncode, ('ERROR: Call to bh_tsne exited '
                    'with a non-zero return code exit status, please ' +
                    ('enable verbose mode and ' if not verbose else '') +
                    'refer to the bh_tsne output for further details')

        # Read and pass on the results
        with open(path_join(tmp_dir_path, 'result.dat'), 'rb') as output_file:
            # The first two integers are just the number of samples and the
            #   dimensionality
            result_samples, result_dims = _read_unpack('ii', output_file)
            # Collect the results, but they may be out of order
            results = [_read_unpack('{}d'.format(result_dims), output_file)
                for _ in xrange(result_samples)]
            # Now collect the landmark data so that we can return the data in
            #   the order it arrived
            results = [(_read_unpack('i', output_file), e) for e in results]
            # Put the results in order and yield it
            results.sort()
            for _, result in results:
                yield result
            # The last piece of data is the cost for each sample, we ignore it
            #read_unpack('{}d'.format(sample_count), output_file)

def main(args):
    argp = _argparse().parse_args(args[1:])

    # Read the data, with some sanity checking
    data = []
    for sample_line_num, sample_line in enumerate((l.rstrip('\n')
            for l in argp.input), start=1):
        sample_data = sample_line.split('\t')
        try:
            assert len(sample_data) == dims, ('Input line #{} of '
                    'dimensionality {} although we have previously observed '
                    'lines with dimensionality {}, possible data error or is '
                    'the data sparsely encoded?'
                    ).format(sample_line_num, len(sample_data), dims)
        except NameError:
            # First line, record the dimensionality
            dims = len(sample_data)
        data.append([float(e) for e in sample_data])

    for result in bh_tsne(data, no_dims=argp.no_dims, perplexity=argp.perplexity, theta=argp.theta, randseed=argp.randseed,
            verbose=argp.verbose):
        fmt = ''
        for i in range(1, len(result)):
            fmt = fmt + '{}\t'
        fmt = fmt + '{}\n'
        argp.output.write(fmt.format(*result))

if __name__ == '__main__':
    from sys import argv
    exit(main(argv))
